# Supplementary material for: Case Report: Cardiac Toxicity Associated With Immune Checkpoint Inhibitors
Source: Front Cardiovasc Med. 2021 Dec 6;8:727445. doi: 10.3389/fcvm.2021.727445 (PMC8685438; doi:10.3389/fcvm.2021.727445)
Supplement: Supplementary file 4 [file Table_1.XLSX]

## Sheet: Sheet2
Table1 clinical features of immune checkpoint inhibitor-associated cardiac irAEs in 10 cases
	Case 1	Case 2	case 3	case 4		Case 5	Case 6	Case 7	Case 8	case 9	case 10
Age	61	56	52	85		72	58	45	77	70	64
Gender	male	female	male	male		male	female	female	male	female	female
Cancer type	lung squamous carcinoma	B1/B2 thymoma	thymoma	hepatocellular carcinoma		lung adenocarcinoma	lung adenocarcinoma, papillary thyroid carcinoma	cervical cancer; breast cancer	pyriformsinus squamous cell carcinoma	gallbladder carcinoma	lung squamous carcinoma
Immune checkpoint- inhibitor	sintilimab	tislelizumab	camrelizumab	sintilimab		pembrolizumab	pembrolizumab	ZKAB001 (PD-L1 monoclonal antibody)	sintilimab	camrelizumab	camrelizumab
Cardiovascular comorbidities	hypertension	none	none	none		none	none	none	coronary heart disease	hypertension	none
Types of myocardial injury	definite myocarditis	other myocardial injury	other myocardial injury	definite myocarditis		possible myocarditis	possible myocarditis	other myocardial injury	other myocardial injury	other myocardial injury	other myocardial injury
Days from the first use of ICI to the unset of cardiac injury (days)	20	8	11	31		63	65	26	23	118	38
Days from the latest use of ICI to the unset of cardiac injury (days)	20	8	11	7		20	22	10	3	10	15
Clinical manifestation	fatigue, diarrhea	fever, chest tightness	fatigue, chest distress and dyspnea	fatigue, blepharoptosis and dyspnea		none	chest tightness, palpitation	none	none	none	palpitation and blepharoptosis
Additional immune-related adverse events	blepharoptosis	none	blepharoptosis, diplopia	blepharoptosis		none	none	blepharoptosis	none	none	blepharoptosis
ECG findings	progressed AVB from I° to III°, atrial extrasystole, RBBB	nodal tachycardia, RBBB, III° AVB, elevation of ST segment in I and aVL	elevated ST segment in II, III, avF and V1-6 leads and complete right bundle branch block	I°AVB, LBBB, sinus tachycardia		transient nodal tachycardia	normal	nodal tachycardia	nodal tachycardia	I°AVB	nodal tachycardia
Echocardiographic findings	reduced EF 44%, moderate tricuspid insufficiency, mild mitral insufficiency, pericardial effusion	reduced EF 38%, impaired leftventricular wall motion	wall motion abnormalities in basal segment of the left ventricle	left ventricle enlargment, reduced ejection fraction		mild left ventricular diastolic dysfunction	mild left ventricular diastolic dysfunction	left ventricular diastolic dysfunction, pericardial effusion	left ventricular diastolic dysfunction	N/A	mild left ventricular diastolic dysfunction
CMR findings	N/A	N/A	N/A	N/A		N/A	N/A	normal	N/A	N/A	N/A
Coronary atery CTA findings	N/A	N/A	N/A	15% stenosis		mild atherosclerosis	normal	N/A	N/A	N/A	N/A
Coronary catheterization	normal	N/A	N/A	N/A		N/A	N/A	N/A	N/A	N/A	N/A
SPECT	extensive myocardial perfusion reduction in left ventricular anterior wall and septum	N/A	N/A	N/A		N/A	N/A	N/A	N/A	N/A	N/A
Hs-TnI (peak), pg/mL	19684.5	106702	21180.5	1503.6		251.6	1000.6	100	2615.2	negative	516
CK (peak), U/L	9714	4698	18905	10458		1298	474	2448	negative	725	6126
CK-MB (peak), ng/mL	232.3	518.4	384.1	606.9		18.8	10.7	55.4	negative	10.5	94.5
BNP (peak), pg/mL	302.4	725	196.3	33.1		N/A	99.6	22.7	negative	N/A	8
endomyocardial biopsy	cardiomyocyte degeneration and mild effusion	N/A	N/A	N/A		N/A	N/A	N/A	N/A	N/A	N/A
Treatment	large dose of steroid, β blockers, ACEI, coenzyme Q10, trimetazidine	large dose of steroid, plasma exchange, aspirin, clopidogrel, coenzyme Q10, trimetazidine	large dose of steroid, immunoglobin, aspirin, bromostigmine	Methylprednisolone		Trimetazidine, coenzyme Q10 and vitamin C	large dose of steroid, β blockers, trimetazidine	large dose of steroid, β blockers, coenzyme Q10, trimetazidine	Methylprednisolone	Methylprednisolone	methylprednisolone
ICU admission	No	Yes	Yes	No		No	No	No	No	No	No
Length of admission (days)	32	5	35	3		7	20	20	7	7	7
outcome	improved	died	improved	died		improved	improved	improved	improved	improved	improved
restart ICI therapy	No	No	No	No		Yes	No	No	No	No	No
Abbreviations: ICI, immune checkpoint inhibitor; irAE, immune-related adverse event; Hs-TnI, high-sensitivity troponin I; CK-MB, creatine kinase-muscle and brain; CK, creatine kinase; BNP, type B natriuretic peptide; ICU, intensive care unit; AVB, atrioventricular block; BBB, boundle branch block; ACEI, angiotensin II converting enzyme inhibitors
